# Supplementary material for: Schisandrin A Attenuates Diabetic Nephropathy via EGFR/AKT/GSK3β Signaling Pathway Based on Network Pharmacology and Experimental Validation
Source: Biology (Basel). 2024 Aug 8;13(8):597. doi: 10.3390/biology13080597 (PMC11351691; doi:10.3390/biology13080597)
Supplement: Supplementary file 1 [file biology-13-00597-s001.zip]

Archive with 2 entries (2 files):
- biology-3111520-supplementary.pdf
- CRA Academy  WORKSHOPS  A Pesic.pdf
